# Supplementary material for: Targeting Group 3 Medulloblastoma by the Anti-PRUNE-1 and Anti-LSD1/KDM1A Epigenetic Molecules
Source: Int J Mol Sci. 2024 Mar 31;25(7):3917. doi: 10.3390/ijms25073917 (PMC11011515; doi:10.3390/ijms25073917)
Supplement: Supplementary file 1 [file ijms-25-03917-s001.zip]

Archive with 6 entries (6 files):
- Supp. Figure Legends.pdf
- Supp. Tables.pdf
- Supplemental Figure 1.tif
- Supplemental Figure 2.tif
- Supplemental Figure 3.tif
- Supplemental Figure 4.tif
